# Supplementary material for: C-C motif chemokine receptor 2 and 7 synergistically control inflammatory monocyte recruitment but the infecting virus dictates monocyte function in the brain
Source: Commun Biol. 2024 Apr 24;7:494. doi: 10.1038/s42003-024-06178-6 (PMC11043336; doi:10.1038/s42003-024-06178-6)
Supplement: Supplementary file 4 — Supplementary Data 1 [file 42003_2024_6178_MOESM4_ESM.xlsx]

## Sheet: Sheet1
		Supplementary data 1.
		Gene1	Fold Change2	p-value3
		Gpr160	30.4731	0.373913
		Ccr7	28.3275	0.004983
		Adora2b	9.2651	0.117217
		Gpr65	9.2651	0.124436
		Fpr1	7.1427	0.215462
		Emr1	6.5924	0.046413
		Gpr141	6.4493	0.180622
		Fzd4	4.8617	0.270607
		Sctr	4.7848	0.227484
		Ffar3	4.5163	0.109283
		C5ar2	4.3534	0.231175
		Ptger2	4.1963	0.333209
		Gpr97	4.0105	0.193777
		Mrgprx1	3.8668	0.084733
		Cysltr1	3.8445	0.474239
		Adora2a	3.8118	0.242768
		Grm4	3.5205	0.3311
		Niacr1	3.215	0.141903
		Calcr	3.1554	0.025887
		Ptger1	3.1263	0.170476
		Gpr114	3.0819	0.097411
		P2yr14	3.0401	0.154888
		Mc1r	3.0177	0.30582
		Adrb1	3.0073	0.371472
		Opn4	2.9163	0.037075
		Ccrl2	2.8881	0.281193
		Tbxa2r	2.7507	0.284203
		Pdgfrl	2.6247	0.0037
		Gpr82	2.5772	0.210808
		Sigmar1	2.5435	0.33364
		S1pr2	2.4992	0.37088
		Htr1f	2.4842	0.25342
		Tshr	2.4546	0.24928
		Mrgprb4	2.4191	0.004746
		Adrb2	2.3841	0.318377
		Galr1	2.3216	0.262718
		Adra2a	2.3141	0.006038
		Avpr2	2.2571	0.352059
		Lpar1	2.2265	0.212259
		Gpr34	2.2224	0.493814
		Gpr64	2.2122	0.241478
		Adra2c	2.1592	0.145568
		Opn1mw	2.1477	0.039201
		Cxcr4	2.1403	0.042612
		Hrh4	2.1265	0.193606
		Gpr152	2.0342	0.176204
		Ltb4r1	2.0267	0.076993
		Xpr1	1.996	0.623791
		Gpr45	1.9631	0.101898
		Mrgprh	1.9513	0.136549
		Gpr149	1.9423	0.16051
		S1pr5	1.9352	0.002836
		Ogfr	1.9276	0.283345
		Cxcr3	1.8261	0.595841
		Gpr35	1.8131	0.259009
		Gpr146	1.757	0.278157
		Ccr3	1.6823	0.224062
		Npy4r	1.6489	0.277939
		Emr4	1.6485	0.602663
		Ednrb	1.6239	0.321331
		Adra1a	1.6198	0.539964
		Glp2r	1.6183	0.311343
		Mrgpre	1.6008	0.475371
		Opn3	1.5982	0.262814
		Gpr63	1.5715	0.372332
		Ffar2	1.565	0.188052
		Lpar3	1.4324	0.39885
		C3ar1	1.4163	0.497667
		Crhr2	1.4081	0.566747
		Gpr143	1.3722	0.757082
		Tm2d1	1.3614	0.746723
		Aplnr	1.348	0.845392
		Casr	1.3449	0.531195
		Gpr18	1.3248	0.775663
		Cd97	1.2937	0.508546
		Mtnr1b	1.2479	0.957074
		Mrgprd	1.2476	0.506578
		Ccr1	1.216	0.682426
		Ccr5	1.1721	0.604087
		Crcp	1.1374	0.60912
		Gipr	1.1283	0.766739
		Ptger4	1.0637	0.68128
		S1pr4	1.0428	0.941319
		P2ry10	1.0356	0.787258
		Fzd7	1.0299	0.90933
		P2ry6	-1.06236	0.949099
		Gpr162	-1.09926	0.674638
		Bai2	-1.10278	0.600746
		Ccr2	-1.19218	0.421945
		C5ar1	-1.20294	0.760455
		Lphn2	-1.21124	0.490081
		Grm1	-1.23411	0.482574
		Adora3	-1.25172	0.492315
		Gabbr1	-1.26887	0.572916
		Lpar2	-1.27943	0.68179
		Gpr124	-1.29166	0.466492
		Gpr15	-1.3231	0.49697
		Gpr171	-1.41804	0.829282
		Ptgir	-1.45159	0.384322
		Gpr84	-1.52648	0.282458
		Cx3cr1	-1.60617	0.150337
		Fpr2	-1.41804	0.829282
		Ptgir	-1.45159	0.384322
		Gpr84	-1.52648	0.282458
		Cx3cr1	-1.60617	0.150337
		Fpr2	-1.74764	0.594058
		Ptafr	-1.85943	0.199421
		Lpar6	-2.09952	0.550332
		Htr7	-2.36128	0.560454
		Fzd5	-2.45821	0.367486
		Gpr132	-2.76091	0.137699
		Cmklr1	-3.31895	0.150483
		P2ry13	-3.47705	0.017357
		Hrh2	-3.84911	0.174721
		P2ry12	-18.8324	0.039963
	1The following genes returned an average threshold cycle value that was either not determined or above the defined cut-off value of 35 cycles meaning it was below the limit of detection and could not be assigned a 2fold change or 3p-value: Ackr2, Adcyap1r1, Adora1, Adra1b, Adra1d, Adra2b, Adrb3, Agtr1a, Agtr1b, Agtr2, Avpr1a, Avpr1b, Bai1, Bai3, Bdkrb1, Bdkrb2, Brs3, Calcrl, Cckar, Cckbr, Ccr10, …
	Supplementary Table 1. GPCR transcript expression in iMOs from LACV versus HSV mice. RT2 Profiler q-RT PCR array analysis of fold change and p-value of GPCR transcripts covered by PAMM-3009ZE (Qiagen) comparing expression in iMOs collected from the brain of LACV relative HSV mice. Negative fold change values indicate a decrease in relative expression. A p-value <0.05 was considered significant as…
