# Supplementary material for: C-C motif chemokine receptor 2 and 7 synergistically control inflammatory monocyte recruitment but the infecting virus dictates monocyte function in the brain
Source: Commun Biol. 2024 Apr 24;7:494. doi: 10.1038/s42003-024-06178-6 (PMC11043336; doi:10.1038/s42003-024-06178-6)
Supplement: Supplementary file 5 — Supplementary Data 2 [file 42003_2024_6178_MOESM5_ESM.xlsx]

## Sheet: Figure 1
Figure 1 g
	HSV	LACV
	332.08	389.01
	287.79	479.08
	279.01	567.76
		503.46
Figure 1 h
	WT	CCR7-/-
	32.6052	7.1751
	9.5494	3.4619
	3.8151	4.7464
	4.3675	0.3999
	69.7804	18.2777
	33.1704	100.771
	31.6803	7.2292
	0.0946	20.5846

## Sheet: Figure 2
Figure 2e		CCR2-/- RFP				CCR7-/-				CCR2xCCR7 (HET)				CCR2/7 DKO
	Mock	3dpi	5dpi		Mock	3dpi	5dpi		Mock	3dpi	5dpi		Mock	3dpi	5dpi
	1.99413	3.61868	6.41503		4.24829	2.91291	6.38169		6.66362	9.28307	13.5268		0.52623	1.03179	1.12884
	2.39501	3.84639	7.27722		4.90685	3.61077	7.38232		7.77846	5.68856	11.7834		0.872241	0.988611	0.827715
	1.77798	3.7249	6.50479		4.54105	4.52129	6.54797		3.91209	8.84831	10.8194		0.679501	0.670663	1.36289
	1.14818	4.66509	5.87067		2.44768	4.34814	7.10501		6.8003	7.32966	7.78956		0.498251	0.994689	1.21321
	2.60276	4.50007	10.1506		2.20833	8.11553	5.32115		3.14083	6.77465	11.159		0.912076	0.939409	0.868837
	2.00739	5.88684	4.41989			5.27856			3.72897	8.73456	11.0156		0.619445	1.10474	0.858598
		5.23142	5.83993						6.2296				0.539175	1.3858	0.749792
		4.01649							4.03052				2.27064	1.40934	0.734787
													1.76557	0.936206	0.350571
													0.807577	1.06669	0.963423
													1.10846	1.15345	0.676718
													1.65282	2.01093	0.726793
													0.716494	0.721531	0.642867
													1.34307	0.68	0.63955
													0.245355	0.59
													0.25	0.29
Figure 2f
	CCR2-/- RFP	CCR7-/-	CCR2xCCR7 HET	CCR2/7 DKO
	4.01949	2.10461	3.03939	1.73519
	2.44104	2.35885	5.46908	0.63103
	2.86315	7.42983	3.59038	0.837416
	0.673653	2.48773	3.47983	0.311878
	2.14247	4.10359	5.32581	0.329382
	1.35135	5.63897	4.18971	0.412481
	0.897785	4.20132		0.60112
	1.79479	3.3146		0.680247
	0.843468			0.759256
	5.46515			1.43124
	4.81422			1.94826
				0.875919
				1.41438
				1.41597
				1.34293
Figure 2g
		CCR2-/-RFP				CCR7-/-				CCR2xCCR7 HET				CCR2/7 DKO
	Mock	3dpi	5/clinical dpi		Mock	3dpi	5/clinical dpi		Mock	3dpi	5/clinical dpi		Mock	3dpi	5/clinical dpi
	1.52568	3.68835	2.6721		2.69114	2.45737	2.36944		4.43531	6.41901	10.7523		0.676881	1.07936	1.33077
	1.53866	2.53157	1.32423		2.56112	5.67125	2.35761		4.43218	5.29253	5.02639		1.01406	0.938731	0.604787
	1.50267	2.49041	3.76697		3.0905	3.51815	1.66151		3.86599	6.24572	3.71391		0.288922	1.56817	0.807376
	1.11665	2.32318	1.9364		2.20166	2.99604	3.77148		3.87699	4.78905	6.82542		0.668364	1.90558	0.585273
	1.82681	2.6284	3.87601		2.91003	4.07956	3.61882		2.72102	5.08918	6.57951		0.73618	1.9289	1.02302
		2.8675	3.79803											1.37954	0.838385
		2.97682												1.72374
		2.20767												1.67988
														1.3734

## Sheet: Figure 3
Figure 3e		CCR2-/- RFP				CCR7-/-				CCR2xCCR7 (HET)				CCR2/7 DKO
	Mock	3dpi	5dpi		Mock	3dpi	5dpi		Mock	3dpi	5dpi		Mock	3dpi	5dpi
	0.537313	4.95446	2.06508		2.38636	1.23798	6.50155		0.3168	0.111591	22.1928		0.3829	0.5132	3.3326
	0.913242	1.60984	24.9617		1.21529	2.12462	1.06937		0.8387	0.433939	24.5689		0.1181	0.2691	2.2399
	0.417107	3.85317	12.9459		1.70866	2.65553	137.726		0.0984	0.409103	25.5431		1.0274	0.315	1.4447
	0.139745	1.86343	1.54935		0.512416	5.37111	3.39447		0.1123	0.263876	36.4		0.4992	0.3064	1.6257
	0.512416	1.06607	5.31947		0.917431	2.27456	1.72922		0.0358	0.323697	39.1105		0.2733	0.3987	2.2368
	0.917431	2.43931	3.95386			5.65863			0.4231	0.286461	29.5631		0.3665	0.3923	1.9576
		1.85741	1.94261						0.2174				0.2132		5.3555
		1.84409							0.0162				0.0898		1.0435
													0.0218		7.8629
													0.00993		1.6122
													0.188371		1.1515
													0.060205		1.3623
													0.096595		1.5453
Figure 3f
	CCR2-/- RFP	CCR7-/-	CCR2xCCR7 HET	CCR2/7 DKO
	37.5229	85.8804	43.2708	4.6063
	13.6403	167.04	81.0671	1.7438
	13.165	50.8402	46.9134	3.4546
	13.7564	38.9323	35.1679	0.1018
	31.8302	6.14165	52.4634	8.10077
	20.5464	70.8668	77.2401	6.269
	8.86723	13.6382		2.3062
	15.1318	2.94338		1.4911
	27.0268			3.6745
	9.36007			4.9666
	12.3666			9.3529
				5.0331
Figure 3g
		CCR2-/-RFP				CCR7-/-				CCR2xCCR7 HET				CCR2/7 DKO
	Mock	3dpi	5/clinical dpi		Mock	3dpi	5/clinical dpi		Mock	3dpi	5/clinical dpi		Mock	3dpi	5/clinical dpi
	0.58793	0.4071	0.5477		1.9284	3.0336	0.6974		0.365	3.0713	2.7271		0.2494	0.6196	0.5664
	1.4831	0.2911	0.9342		1.2894	3.7373	2.2379		0.2648	2.4138	2.9268		0.3883	0.6191	0.5901
	0.3436	0.2299	1.1875		1.3033	0.5099	7.0784		0.3828	2.4238	2.8664		0.471	0.4261	0.3008
	0.055	0.2846	1.2742		0.5614	1.0429	0.6727		0.1468	2.1585	1.0801		0.2734	1.9426	0.5427
	0.4737	2.6786	1.4268		1.422	3.0111	2.6716		0.2559	2.1739	4.0501		0.345634	1.1094	0.7844
		1.8905	4.6105											1.1228	0.5426
		5.4487												1.7968
		0.8788												1.9629
														0.9025

## Sheet: Figure 5
Figure 5a			HSV				LACV
	Aif1	385.23	377.38	424.23		242.31	379.47	767.27
	Ccr2	258.07	622.84	149.78		424.14	473.59	288.47
	csf1r	192.69	317.42	226.8		121.41	151.09	114
	Fcgr3	593.42	844.13	503.36		465.65	686.27	475.44
	Itgam	79.69	162.69	69.02		179.3	63.65	86.38
	Ly6a	1893.5	1905.14	1857.75		2171.72	2093.37	3592.85
	Ly6a2	730.07	699.08	741.96		677.11	831.66	898.57
	Ly6c1	8.81	7.71	7.46		12.41	20.68	16.54
	Ly6c2	5696.77	5923.97	6905.72		10095.9	9460.49	14523.8
	Lyz2	7456.77	12986.5	6332.48		15560	19164.3	12681.3
	Sat1	1747.56	1389.4	1425.79		1654.11	1844.6	2437.67
Figure 5b
			HSV				LACV
	Cd34	7.05	13.53	6.48		4.05	0.01	2.95
	Cd43 (Spn)	3.9	8.87	1.57		1.37	3.46	6.52
	Cx3cr1	13.02	33.72	5.68		4.98	29.1	7.77
	Flt3	5.27	10.1	1.8		4.05	1.93	0.96
	itgax	4.47	2.82	2.32		6.67	2.34	3.31
	Kit	0.79	2.17	2.16		0.74	1.25	0.34

## Sheet: Figure 6
Figure 6a
	HSV	LACV
	67.76	48.17
	80.92	81.44
	68.46	91.88
	88.19	48.12
	87.97	66.67
	96.5	72.08
	73.3	86.34
	64.18
	54.1
	77.37
	69.52
	72.07
Figure 6b
	HSV	LACV
	69.75	59.38
	68.22	68.95
	59.93	70.62
	76.35
	72.46
	77.1
	65.51
	56.17

## Sheet: Supplementary Figure 2
Supplementary Figure 2i
		HET				CCR2/7 DKO
	Mock	LACV	HSV		Mock	LACV	HSV
	98.2558	97.6642	97.8865		98.1062	98.467	95.9433
	97.8817	97.586	97.6297		97.3959	98.3379	96.7955
	97.3838	95.7382	94.4904		98.2324	98.472	96.886
		96.4389	94.7635		98.2715	98.227	97.0952
		97.1412	95.4461			98.7304	95.8093
						98.2297	96.3102

## Sheet: Supplementary Figure 3
Supplementary Figure 3a
	HET	DKO
	2.9	1.11
	0.69	0.71
	2.02	0.29
		0.44
Supplementary Figure 3b
	HET	DKO
	1.62	1.17
	0.69	0.7
	1.23	1.82
		1.96
Supplementary Figure 3c
	HET	DKO
	2.37	2.645
	0.68	2.443
	2.51	1.071
		0.984
Supplementary Figure 3d
	HET	DKO
	2.43	3.846
	1.06	2.64
	2.79	0.626
		1.105
Supplementary Figure 3e
	HET			DKO
	3dpi	5dpi		3dpi	5dpi
	3.43	21.93		0.995	1.507
	4.49	1.24		0.849	1.439
	0.65			2.124	7.129
				1.421	0.849
Supplementary Figure 3f
	HET			DKO
	3dpi	5dpi		3dpi	5dpi
	1.91	0.77		1.593	0.67
	2	0.67		0.714	0.779
	1.12			1.095	0.68
				0.948	1.394
Supplementary Figure 3g
	HET			DKO
	3dpi	5dpi		3dpi	5dpi
	3.25	1595.78		1.418	2.098
	3.99	2.84		0.609	1.368
	1.32			2.251	920.439
				1.535	4.159
Supplementary Figure 3h
	HET			DKO
	3dpi	5dpi		3dpi	5dpi
	4.91	175.3		1.315	2.95
	10.98	1.24		0.828	1.211
	0.85			3.764	235.769
				2.365	5.211
